# Supplementary material for: Comammox Nitrospira Clade B is the most abundant complete ammonia oxidizer in a dairy pasture soil and inhibited by dicyandiamide and high ammonium concentrations
Source: Front Microbiol. 2022 Dec 12;13:1048735. doi: 10.3389/fmicb.2022.1048735 (PMC9791190; doi:10.3389/fmicb.2022.1048735)
Supplement: Supplementary file 2 [file Table_1.XLSX]

## Sheet: Sheet1
	ASV1	ASV2	ASV3	ASV4	ASV5	ASV6	ASV7	ASV8	ASV9	ASV10	ASV11	ASV12	ASV13	ASV14	ASV15	ASV16	ASV17	ASV18	ASV19	ASV20	ASV21	ASV22	ASV23	ASV24	ASV25	ASV26	ASV27	ASV28	ASV29	ASV30	ASV31	ASV32	ASV33	ASV34	ASV35	ASV36	ASV37	ASV38	ASV39	ASV40	ASV41	ASV42	ASV43	ASV44	ASV45	ASV46	ASV47	ASV48	ASV49
Control Day1	0.0710227	2.98295	15.554	8.66477	0.639205	0.923295	2.41477	0.639205	0.78125	1.06534	0.0710227	0.355114	10.8665	1.27841	1.98864	1.20739	1.70455	1.49148	0.710227	8.02557	1.20739	0.568182	0.497159	0.213068	0.994318	0.213068	0.994318	12.429	0.639205	0	1.5625	0.78125	0.852273	0.355114	0.994318	0.710227	0	0.568182	1.91761	1.27841	0	0.0710227	0.994318	0.497159	0.284091	0.710227	0.78125	0.497159	0.213068
Control Day7	1.87318	6.46292	13.0159	7.42888	0.420731	0.489683	1.67909	0.75655	0.188978	0.429031	0.201108	0.277721	9.49167	2.81552	1.05917	0.900199	2.72997	1.25964	0.498621	5.47398	0.432862	2.7555	0.254737	0.34348	1.38797	0.679299	0.419455	12.2778	0.62184	1.17792	0.769958	0.948721	0.347949	0.671638	0.330711	0.934675	0.396471	1.46586	0.84657	1.59354	0.26176	0.213239	2.69549	0.423285	0.533097	0.254099	0.60141	0.669084	1.31838
Control Day15	3.35057	6.47363	13.4436	6.53568	1.19959	0.785936	1.38573	0.951396	1.11686	0.972079	0.661841	0.992761	9.59669	1.71665	0.579111	0.765253	1.36505	0.558428	1.22027	6.43226	0.785936	1.71665	0.992761	0.599793	0.951396	0.537746	0.765253	10.2999	0.868666	0.351603	0.703206	0.910031	0.806618	0.785936	0.744571	0.992761	0.268873	0.351603	0.620476	0.992761	0.41365	0.496381	2.0062	0.744571	0.372285	0.227508	0.641158	0.703206	1.05481
Control Day58	2.29916	5.80829	12.8148	5.76584	0.846906	0.27303	1.31611	0.289866	0.805914	0.494089	0.43919	0.517513	9.51433	4.05519	1.20704	0.557772	3.11752	2.22304	1.09139	9.12638	0.20642	1.82557	0.529224	0.181532	1.22241	0.257658	0.177872	13.1647	0.71222	0.73418	0.919372	0.44651	0.179336	0.281082	0.267174	0.581195	0.106138	0.915712	1.00501	1.07602	0.450902	0.175676	2.5678	0.402591	1.29488	0.166892	0.274494	0.433335	0.721004
Control Day86	1.68788	4.40143	10.3693	5.62545	0.733437	1.01273	1.16654	0.992488	2.40431	1.48711	0.403147	0.43391	7.79499	2.29503	0.425005	2.01493	1.88055	0.391814	0.548054	3.98209	1.15844	2.50146	0.342432	0.439576	1.42397	0.786057	1.58102	9.29749	0.477625	2.9637	0.546435	1.67492	0.675151	1.05077	0.720484	1.87893	0.0542387	0.806295	0.631436	3.11346	0.837867	0.615245	1.86193	1.3754	0.528625	0.338385	2.00521	1.34625	0.343242
Control Day94	2.75566	5.22485	15.0515	8.19785	0.723178	0.674479	1.64719	0.695571	0.919346	0.866561	0.382097	0.614663	10.3876	1.42832	1.17563	0.822918	1.57443	0.98097	0.974241	7.28331	0.774688	1.05928	0.755722	0.326078	0.940727	0.377056	0.702284	12.576	0.706581	0.194374	0.942656	0.718107	0.663211	0.556746	0.728464	0.688935	0.155773	0.516065	1.08857	1.01063	0.148908	0.277332	1.51834	0.524157	0.30699	0.400776	0.534772	0.532419	0.565947
U50 Day1	2.38225	5.51158	12.7066	4.23342	0.660678	0.567929	1.34423	0.76105	1.24004	1.27054	0.418006	0.445958	8.01072	2.83965	0.607316	0.8322	1.40394	0.890645	0.802978	4.4456	1.62628	4.30711	0.531084	0.510755	2.77358	0.512026	1.58563	10.5581	0.977041	1.58182	0.482803	1.34931	0.348127	0.620021	1.0393	1.05709	0.101643	1.16127	0.534895	1.1511	0.94909	0.435794	1.62756	0.841094	0.588258	0.706417	1.64153	0.583176	0.476451
U50 Day7	1.73736	5.47627	10.7225	6.64826	0.495169	0.624179	1.37689	0.576749	1.6093	0.949549	0.292169	0.372326	7.6718	3.2537	0.702913	1.08472	1.91001	0.830974	0.537856	4.81794	1.32614	3.7446	0.425921	0.254225	1.88297	0.845203	1.2863	9.95556	1.22132	3.77875	0.694375	1.02544	0.350033	0.648842	0.439676	1.09706	0.099603	1.28867	0.580069	1.82606	0.673032	0.351456	1.89862	0.674929	0.693901	0.352879	2.09166	0.759829	0.326793
U50 Day15	2.67081	6.36852	14.8781	7.70612	0.726862	0.178263	1.83034	0.281832	0.514704	0.433732	0.377868	0.505288	8.81147	3.41776	0.689201	0.35276	1.54474	0.656561	0.502778	5.43954	0.917679	6.21097	0.482692	0.101058	3.62176	0.238521	0.889433	10.456	1.27734	1.02878	0.564291	0.36092	0.177636	0.180774	0.227223	0.36092	0.194583	1.41041	0.615761	0.654678	0.30945	0.171986	1.83096	0.273044	0.588143	0.126793	1.05263	0.269906	0.684807
U50 Day58	2.25048	5.48707	11.9293	5.67726	1.00655	0.374727	1.12841	0.321195	0.912869	0.580404	0.569839	0.676199	8.61802	4.7982	1.1439	0.725505	2.70621	1.61302	0.975558	8.07495	0.168345	2.92456	0.741002	0.167641	1.66655	0.216243	0.248644	11.7349	1.38973	0.870606	0.783264	0.572656	0.203564	0.382475	0.27541	0.704374	0.174685	0.905825	0.735367	1.20025	1.06994	0.18525	2.223	0.519124	1.15588	0.201451	0.342326	0.533211	1.00585
U50 Day86	1.81457	4.59138	9.82336	5.75789	1.2554	0.610737	1.38977	0.581557	1.2079	0.635845	0.715241	0.708455	7.57381	4.34302	0.753242	1.05657	2.15997	0.749849	0.883533	4.38848	0.877425	3.34344	0.831281	0.287046	1.86003	0.571378	1.23301	8.76747	1.54313	4.70199	0.978536	0.797351	0.35287	0.543556	0.475696	0.988715	0.179828	0.985322	0.809565	1.71549	0.781743	0.317583	2.62549	0.792601	1.11493	0.352192	1.60895	0.655524	0.65756
U50 Day94	2.52586	5.89028	14.5476	6.81762	1.81511	0.0748719	1.17442	0.109634	0.214455	0.103751	0.914507	1.04232	9.0472	4.84368	1.34395	0.125678	2.62907	1.61563	1.42578	5.82183	0.244938	3.78638	1.11934	0.0443883	2.21033	0.0786155	0.376499	11.9608	1.73115	0.179693	0.878675	0.164718	0.0668499	0.0807547	0.0930551	0.108029	0.236381	0.917181	0.976544	0.251356	0.0967987	0.0550843	2.24348	0.0909159	1.31026	0.0540147	0.401634	0.103216	1.38941
U50+D Day1	2.54149	4.27933	13.1992	4.02692	0.488859	0.792039	1.03139	1.33312	1.38244	1.513	0.314785	0.609261	6.67866	2.53423	0.863119	1.42161	1.25044	0.620866	0.636823	4.16618	1.73059	4.35041	0.539631	0.481606	2.28038	1.1663	1.42886	8.94743	1.0517	3.47279	0.398921	1.61889	0.507717	1.09957	0.98207	0.925496	0.171173	0.926947	0.442439	1.47383	1.81473	0.548335	1.47818	0.706452	0.596205	0.8167	1.34473	0.533828	0.552687
U50+D Day7	1.81567	5.23119	11.4888	5.06978	0.650195	0.627185	1.37674	0.554322	1.43914	0.921778	0.373731	0.44799	7.89891	3.39112	0.744674	1.07169	2.09213	0.766289	0.578377	5.74229	1.03648	3.48037	0.441017	0.24439	1.78987	0.566524	1.33944	10.7772	1.15919	3.89873	0.681223	0.961173	0.32318	0.614983	0.42742	1.07796	0.1018	1.11527	0.594763	1.82787	0.652635	0.323877	1.71456	0.716783	0.800455	0.343401	2.00462	0.719572	0.382447
U50+D Day15	2.6353	5.58957	14.1002	8.3293	0.038922	0.432888	1.72111	0.686355	1.43062	0.973049	0.411054	0.153789	8.00558	2.37424	0.566742	0.910394	1.30531	0.623701	0.0674014	4.12478	0.664521	5.8269	0.223089	0.243025	3.26375	0.585728	0.900901	9.01565	0.804071	3.59126	0.345551	0.997731	0.386372	0.450925	0.587627	0.698697	0.258214	1.25215	0.498391	1.33094	0.779388	0.367385	1.48188	0.55535	0.572438	0.354095	1.07842	0.701545	1.34518
U50+D Day58	2.3712	5.65775	12.5129	5.97661	1.07293	0.242275	1.18118	0.197355	0.533889	0.341689	0.600901	0.68706	9.0334	5.02077	1.07441	0.477923	2.84765	1.7055	1.02286	8.40231	0.18189	3.06047	0.775428	0.086895	1.74232	0.225338	0.256267	12.2272	1.45807	0.67675	0.883678	0.379245	0.130343	0.22092	0.176736	0.487496	0.185572	0.937436	0.794574	0.815193	0.898406	0.125188	2.30272	0.356417	1.20328	0.127397	0.367463	0.319597	1.04421
U50+D Day86	1.77709	4.46948	9.62201	5.57005	1.21604	0.622374	1.35435	0.587145	1.21996	0.818742	0.685003	0.688917	7.32431	4.22614	0.740456	1.03142	2.08241	0.725451	0.835051	4.21179	1.066	3.23582	0.808304	0.28183	1.80841	0.679132	1.41437	8.56971	1.48483	5.36781	0.943347	0.857232	0.420135	0.553221	0.427964	0.98249	0.174186	0.95248	0.770465	1.66815	1.40654	0.332716	2.53125	0.76068	1.07187	0.368597	1.81428	0.683698	0.663474
U50+D Day94	2.4613	4.60401	10.4434	4.996	1.50776	0.25325	0.917573	0.306102	0.930052	0.58431	0.847103	1.23615	9.61396	4.10852	1.09888	0.513107	2.29613	1.64282	1.57015	8.15832	0.270867	3.19315	1.62667	0.154152	1.72944	0.338401	0.404466	10.2629	2.10601	1.40279	0.725249	0.63129	0.216547	0.290687	0.345741	0.37437	0.254718	0.771495	0.867657	0.901423	0.569629	0.335465	1.86084	0.294357	1.13412	0.192323	0.393455	0.42869	1.76027
S700 Day1	1.39311	2.81155	4.68592	1.92503	1.79838	2.5076	0.379939	1.51976	1.39311	1.95035	1.8997	2.12766	2.76089	0.70922	0.329281	1.54509	0.177305	0.0506586	2.10233	1.34245	1.92503	9.37183	0.785208	1.11449	6.76292	0.810537	2.33029	2.6849	0.835866	4.96454	0.227964	1.72239	1.08916	1.34245	2.17832	1.31712	0.861196	0.329281	0.101317	1.54509	2.73556	0.759878	0.101317	2.10233	0.455927	1.62107	2.10233	1.29179	1.31712
S700 Day7	0.762012	2.87871	6.36229	3.01213	0.160356	1.74211	0.892221	1.54904	4.18337	2.51438	0.0718395	0.100062	3.7209	0.858867	0.434244	2.79148	0.794725	0.260418	0.119946	3.3508	1.96276	2.46179	0.0782538	1.60805	1.25527	2.78186	2.17764	4.89599	0.261701	4.46239	1.09235	2.77288	0.96342	1.889	1.12378	2.72028	0.084668	0.962778	0.219367	4.65289	2.03203	0.976248	0.875544	1.77546	0.19371	1.09876	3.63559	2.08463	0.0583696
S700 Day15	2.12669	2.6202	6.66497	2.75757	0.391758	1.94353	0.305266	1.74002	1.56703	1.63826	0.381582	0.396846	3.75986	0.111931	0.0559654	1.92317	0.193335	0.0559654	0.651234	2.91529	0.106843	3.12897	0.228949	15.7415	2.46248	1.36352	0.147545	4.77741	0.142457	5.04197	0.0966675	1.67387	1.63826	1.36861	1.09387	1.67896	0.300178	0.142457	0.0661409	1.90791	8.58306	1.02773	0.0966675	1.38387	0.117019	1.61791	0.152633	1.51107	0.513864
S700 Day58	1.76599	2.48166	5.76384	2.65346	0.0685105	1.93041	0.721468	1.69906	4.6213	2.68508	0.0279312	0.0363633	3.88507	0.493802	0.20395	3.26163	0.64189	0.259813	0.0964417	3.50984	0.347822	0.888528	0.0395253	4.76464	0.500126	2.71038	0.434251	5.33907	0.107509	3.06189	0.143872	2.77836	1.03872	2.03476	1.3797	3.08244	0.0358362	0.447953	0.140183	5.30113	8.548	1.21843	0.396307	2.30933	0.128589	1.0851	0.586555	2.63502	0.0579704
S700 Day86	0.972778	2.69667	6.12584	3.37442	0.0552836	1.83074	1.08335	1.66329	3.78001	2.47872	0.0271102	0.0281734	4.56462	0.560809	0.200935	3.05973	0.608119	0.22645	0.0552836	2.41015	0.776096	2.78066	0.0271102	4.91067	1.53412	1.65585	0.836696	5.22642	0.0744202	4.69538	0.187645	2.5271	1.21252	1.82223	1.27843	2.89016	0.102062	0.732507	0.15894	4.91386	6.12212	1.31086	0.602804	2.14011	0.0951515	0.509778	1.086	2.23526	0.051031
S700 Day 94	1.1079	1.92226	6.42489	3.19114	0.691255	2.71767	0.260404	2.08323	2.86445	2.40045	0.511339	0.842763	3.83505	0.31722	0.113631	2.77449	0.265139	0.203589	1.23574	2.97334	1.02268	3.1864	0.312485	1.52455	3.19114	2.0927	1.05109	4.26116	0.250935	2.64192	0.0994271	2.42413	1.92699	2.4478	1.71867	2.36258	0.279343	0.104162	0.151508	3.22428	4.16647	1.29255	0.293547	2.41939	0.18465	2.01222	0.776478	1.94593	0.956394
S700+D Day1	2.68467	6.0674	11.7867	5.67007	0.289792	0.796471	1.55102	0.894891	1.26852	0.820165	0.264275	0.300727	10.2922	3.29524	0.66889	1.10996	1.99574	0.934988	0.495744	7.19376	0.863907	2.00303	0.269743	0.397324	1.0571	0.595987	1.04252	10.9756	1.05528	0.382744	0.444712	1.10449	0.625148	1.03705	0.794649	0.739971	0.792826	0.927698	0.670713	0.936811	0.643374	0.470228	1.87544	0.621503	0.696229	0.678003	1.26488	0.574116	0.255162
S700+D Day7	1.11593	3.86624	8.54815	4.02816	0.364123	0.908407	1.62525	0.872679	2.46904	1.48082	0.242495	0.253138	5.03387	1.88903	0.499434	1.62829	1.26949	0.388448	0.260739	4.33907	0.919809	8.10116	0.515397	0.817186	4.01523	1.34931	1.10909	6.5717	0.645387	2.8286	0.403652	1.59788	0.503995	1.00191	0.655269	1.588	0.491832	1.72027	0.30787	2.69709	3.89969	0.605858	1.30902	1.07032	0.507035	0.641586	1.48234	1.16915	0.324594
S700+D Day 15	1.57355	3.84869	9.33464	4.55958	0.325019	1.27574	1.36809	1.62653	3.72197	1.75754	0.222645	0.364394	4.83019	2.31881	0.569858	2.15415	1.26786	0.474643	0.521176	3.12419	0.741674	4.06561	0.443859	0.491824	2.33527	1.36594	0.748833	5.86109	0.816844	1.95083	0.347928	2.6517	1.19699	1.33444	1.71029	1.75324	0.176112	0.950717	0.37728	3.40769	2.03746	1.06884	1.40317	1.40317	0.551244	0.703731	0.907763	1.63655	0.411643
S700+D Day58	1.28065	3.84029	9.39257	3.80467	0.176431	0.917773	0.970647	0.813696	2.34536	1.37916	0.0929461	0.082928	5.77045	1.1532	0.317798	1.51163	0.953393	0.397943	0.301101	4.58887	0.115209	1.67581	0.121887	0.363993	0.961185	12.7147	0.149716	7.95775	0.331155	0.996249	0.268264	1.35412	0.607211	5.66749	0.79366	1.48213	0.0651179	0.646727	0.211494	2.59136	0.946158	0.512595	0.757483	8.52377	0.237096	0.345069	0.203146	1.28566	0.129679
S700+D Day86	0.720758	2.1982	5.04486	2.70606	0.0620961	5.523	0.851604	1.05386	2.12058	3.0263	0.0461285	0.0598784	3.31194	0.568179	0.132176	1.96712	0.443544	0.141047	0.14016	1.75377	0.426245	2.09486	0.0873781	1.36257	1.16519	8.87309	0.292295	3.95419	0.198708	1.34749	0.124636	1.22995	0.838297	7.48657	0.943861	0.800596	0.0944748	0.541123	0.103789	1.59498	1.68369	0.804588	0.437334	14.7372	0.129071	4.46382	0.615195	1.00196	0.0416931
S700+D Day 94	1.40482	3.23822	6.97382	3.29047	0.0833366	0.620395	0.583356	0.619734	1.5576	2.45645	0.0621718	0.0767226	6.29655	0.687197	0.199743	0.617749	0.516555	0.28308	0.313505	4.95655	0.153445	1.68724	0.122359	0.27845	1.01459	13.5647	0.191145	8.07836	0.189822	2.92803	0.124344	0.839319	0.964985	7.72584	0.748707	1.68657	0.0820138	0.497374	0.107809	3.10727	1.40151	0.419329	0.419329	6.50026	0.161382	2.41941	0.234798	0.532429	0.111116
FDE Day1	2.6808	5.57989	13.0811	4.35238	0.520312	0.574137	1.37255	0.762526	1.12136	1.25891	0.372292	0.472467	7.19316	2.96189	0.75505	0.814856	1.30975	0.904565	0.820836	4.30005	1.64765	4.44358	0.517321	0.476952	2.85274	0.529282	1.6626	9.43588	1.08249	1.58486	0.457515	1.47123	0.349865	0.638428	1.07053	0.886623	0.10466	1.21556	0.586098	1.27985	1.16921	0.481438	1.65513	0.689263	0.572642	0.764021	1.65662	0.544234	0.470972
FDE Day7	1.64955	5.28592	11.8218	6.82338	0.332423	0.594303	1.53504	0.607349	1.66115	1.02771	0.119827	0.188438	7.83611	3.11309	0.791921	1.10888	2.03319	0.938323	0.305366	4.75974	0.959583	4.74283	0.150267	0.498635	2.21583	0.921895	0.859566	10.553	0.812698	3.10149	0.592854	1.07651	0.345469	0.636823	0.461914	1.08134	0.108231	1.41473	0.603001	1.80804	0.536323	0.339188	1.94139	0.745537	0.397169	0.359481	1.38333	0.837823	0.174909
FDE Day15	2.60637	5.99921	14.216	7.36327	0.587263	0.38805	1.77977	0.486273	1.03964	0.751198	0.324413	0.476589	7.5272	3.29946	0.675802	0.718688	1.44291	0.629457	0.628766	4.91184	0.837662	5.81867	0.423327	0.14941	3.43919	0.396351	0.837662	9.00124	1.18974	2.03571	0.477281	0.751198	0.334788	0.326488	0.437853	0.587955	0.182612	1.35091	0.62669	1.09705	1.00436	0.305736	1.7611	0.409493	0.542993	0.274609	0.904067	0.559594	0.509791
FDE Day58	2.49378	6.43793	14.9049	6.28062	0.63066	0.101743	1.60984	0.186167	0.311	0.0981347	0.355017	0.442328	9.72688	3.29473	1.10329	0.238121	2.9895	1.62211	0.755493	8.46412	0.15081	3.8655	0.480571	0.059891	2.65108	0.0923621	0.148645	13.1623	1.48862	0.190497	0.992171	0.185446	0.0808168	0.12339	0.0844247	0.212866	0.116896	1.20576	0.942382	0.355017	0.124112	0.102464	2.38915	0.145759	1.65963	0.0570047	0.211423	0.129163	0.48923
FDE Day86	2.00973	5.17103	11.7434	7.9276	0.430023	0.541323	1.68847	0.534999	1.11047	0.806294	0.269397	0.273824	8.65358	3.67164	0.887239	0.856884	2.09953	0.819574	0.261808	3.78294	1.24011	4.69737	0.377535	0.333268	2.61429	0.534999	1.25402	9.55916	0.747482	2.9874	0.851193	0.76835	0.353504	0.550809	0.407257	0.849928	0.106241	1.09276	0.682346	1.31853	0.486306	0.306708	2.36892	0.665904	0.596341	0.3339	1.81685	0.632387	0.39208
FDE Day94	2.68769	5.2654	15.0511	5.49154	1.59161	0.147051	1.18938	0.183504	0.427559	0.205747	0.805689	1.03553	7.79121	4.81931	1.30059	0.251469	2.61417	1.65463	1.42602	7.05596	0.251469	3.84123	1.16034	0.088354	2.24654	0.162497	0.375659	10.8898	1.72506	0.487491	0.876743	0.302133	0.118629	0.161879	0.177326	0.185358	0.24838	0.929879	1.01947	0.430648	0.177944	0.114304	2.28176	0.130986	1.31666	0.109361	0.37813	0.219958	1.35002
[truncated: 12 more columns]
