# Supplementary material for: Comammox Nitrospira Clade B is the most abundant complete ammonia oxidizer in a dairy pasture soil and inhibited by dicyandiamide and high ammonium concentrations
Source: Front Microbiol. 2022 Dec 12;13:1048735. doi: 10.3389/fmicb.2022.1048735 (PMC9791190; doi:10.3389/fmicb.2022.1048735)
Supplement: Supplementary file 3 [file Table_2.XLSX]

## Sheet: Sheet1
		Treatment	Day1		Day 7		Day 15		Day 58		Day 86		Day 94
			correlation coefficient	p-value	correlation coefficient	p-value	correlation coefficient	p-value	correlation coefficient	p-value	correlation coefficient	p-value	correlation coefficient	p-value
	1st Principle Component	Control	0.9341998 4.292373e-28	4.29237e-28	0.953735	1.73743e-32	0.955164	7.02918e-33	0.980836	1.29835e-43	0.983291	2.35501e-45	0.983291	2.35501e-45
		U50	0.994853	2.26068e-60	0.988029	1.34145e-49	0.979585	8.23153e-43	0.982327	1.21444e-44	0.97135	1.61314e-38	0.97135	1.61314e-38
		U50+D	0.985625	2.87273e-47	0.983903	7.89473e-46	0.986901	1.8847e-48	0.977921	8.12136e-42	0.972905	3.17849e-39	0.972905	3.17849e-39
		FDE	0.993084	1.34526e-56	0.990753	6.8666e-53	0.987747	2.65728e-49	0.972811	3.51567e-39	0.96865	2.2138e-37	0.96865	2.2138e-37
		S700	0.473504	0.000116128	0.774847	2.33986e-13	0.438545	0.000407509	0.535748	8.61351e-06	0.720605	5.84305e-11	0.720605	5.84305e-11
		S700+D	0.963265	2.20316e-35	0.910936	2.32646e-24	0.933999	4.68276e-28	0.69356	5.79437e-10	0.31006	0.0150238	0.31006	0.0150238
	2nd Principle Component	Control	-0.269296	0.0358435	-0.259012	0.0438375	-	-	-	-	-	-	-	-
		S700	0.877114	1.89569e-20	0.611795	1.62112e-07	0.897507	1.20738e-22	0.751937	2.86114e-12	0.344126	0.00661586	0.344126	0.00661586
		S700+D	-	-	-	-	-	-	0.471981	0.000123009	0.904064	1.88782e-23	0.904064	1.88782e-23
	Significance level of 0.05 level
