# Supplementary material for: Comammox Nitrospira Clade B is the most abundant complete ammonia oxidizer in a dairy pasture soil and inhibited by dicyandiamide and high ammonium concentrations
Source: Front Microbiol. 2022 Dec 12;13:1048735. doi: 10.3389/fmicb.2022.1048735 (PMC9791190; doi:10.3389/fmicb.2022.1048735)
Supplement: Supplementary file 4 [file Table_3.XLSX]

## Sheet: Sheet1
OUT	Genus	Control Day1	Control Day7	Control Day15	Control Day58	Control Day86	Control Day94	U50 Day1	U50 Day7	U50 Day15	U50 Day58	U50 Day86	U50 Day94	U50+D Day1	U50+D Day7	U50+D Day15	U50+D Day58	U50+D Day86	U50+D Day94	S700 Day1	S700 Day7	S700 Day15	S700 Day58	S700 Day86	S700 Day 94	S700+D Day1	S700+D Day7	S700+D Day 15	S700+D Day58	S700+D Day86	S700+D Day 94	FDE Day1	FDE Day7	FDE Day15	FDE Day58	FDE Day86	FDE Day94
ASV1	Comammox Nitrospira Clade B2	0.0710227	1.87318	3.35057	2.29916	1.68788	2.75566	2.38225	1.73736	2.67081	2.25048	1.81457	2.52586	2.54149	1.81567	2.6353	2.25048	1.77709	2.4613	1.39311	0.762012	2.12669	1.76599	0.972778	1.1079	2.68467	1.11593	1.57355	1.28065	0.720758	1.40482	2.6808	1.64955	2.60637	2.49378	2.00973	2.68769
ASV2	Comammox Nitrospira Clade B2	2.98295	6.46292	6.47363	5.80829	4.40143	5.22485	5.51158	5.47627	6.36852	5.48707	4.59138	5.89028	4.27933	5.23119	5.58957	5.48707	4.46948	4.60401	2.81155	2.87871	2.6202	2.48166	2.69667	1.92226	6.0674	3.86624	3.84869	3.84029	2.1982	3.23822	5.57989	5.28592	5.99921	6.43793	5.17103	5.2654
ASV20	Comammox Nitrospira Clade B2	8.02557	5.47398	6.43226	9.12638	3.98209	7.28331	4.4456	4.81794	5.43954	8.07495	4.38848	5.82183	4.16618	5.74229	4.12478	8.07495	4.21179	8.15832	1.34245	3.3508	2.91529	3.50984	2.41015	2.97334	7.19376	4.33907	3.12419	4.58887	1.75377	4.95655	4.30005	4.75974	4.91184	8.46412	3.78294	7.05596
ASV4	Comammox Nitrospira Clade B2	8.66477	7.42888	6.53568	5.76584	5.62545	8.19785	4.23342	6.64826	7.70612	5.67726	5.75789	6.81762	4.02692	5.06978	8.3293	5.67726	5.57005	4.996	1.92503	3.01213	2.75757	2.65346	3.37442	3.19114	5.67007	4.02816	4.55958	3.80467	2.70606	3.29047	4.35238	6.82338	7.36327	6.28062	7.9276	5.49154
ASV3	Comammox Nitrospira Clade B2	15.554	13.0159	13.4436	12.8148	10.3693	15.0515	12.7066	10.7225	14.8781	11.9293	9.82336	14.5476	13.1992	11.4888	14.1002	11.9293	9.62201	10.4434	4.68592	6.36229	6.66497	5.76384	6.12584	6.42489	11.7867	8.54815	9.33464	9.39257	5.04486	6.97382	13.0811	11.8218	14.216	14.9049	11.7434	15.0511
ASV13	Comammox Nitrospira Clade B2	10.8665	9.49167	9.59669	9.51433	7.79499	10.3876	8.01072	7.6718	8.81147	8.61802	7.57381	9.0472	6.67866	7.89891	8.00558	8.61802	7.32431	9.61396	2.76089	3.7209	3.75986	3.88507	4.56462	3.83505	10.2922	5.03387	4.83019	5.77045	3.31194	6.29655	7.19316	7.83611	7.5272	9.72688	8.65358	7.79121
ASV28	Comammox Nitrospira Clade B2	12.429	12.2778	10.2999	13.1647	9.29749	12.576	10.5581	9.95556	10.456	11.7349	8.76747	11.9608	8.94743	10.7772	9.01565	11.7349	8.56971	10.2629	2.6849	4.89599	4.77741	5.33907	5.22642	4.26116	10.9756	6.5717	5.86109	7.95775	3.95419	8.07836	9.43588	10.553	9.00124	13.1623	9.55916	10.8898
ASV15	Comammox Nitrospira Clade B2	1.98864	1.05917	0.579111	1.20704	0.425005	1.17563	0.607316	0.702913	0.689201	1.1439	0.753242	1.34395	0.863119	0.744674	0.566742	1.1439	0.740456	1.09888	0.329281	0.434244	0.0559654	0.20395	0.200935	0.113631	0.66889	0.499434	0.569858	0.317798	0.132176	0.199743	0.75505	0.791921	0.675802	1.10329	0.887239	1.30059
ASV31	Comammox Nitrospira Clade B2	1.5625	0.769958	0.703206	0.919372	0.546435	0.942656	0.482803	0.694375	0.564291	0.783264	0.978536	0.878675	0.398921	0.681223	0.345551	0.783264	0.943347	0.725249	0.227964	1.09235	0.0966675	0.143872	0.187645	0.0994271	0.444712	0.403652	0.347928	0.268264	0.124636	0.124344	0.457515	0.592854	0.477281	0.992171	0.851193	0.876743
ASV18	Comammox Nitrospira Clade B2	1.49148	1.25964	0.558428	2.22304	0.391814	0.98097	0.890645	0.830974	0.656561	1.61302	0.749849	1.61563	0.620866	0.766289	0.623701	1.61302	0.725451	1.64282	0.0506586	0.260418	0.0559654	0.259813	0.22645	0.203589	0.934988	0.388448	0.474643	0.397943	0.141047	0.28308	0.904565	0.938323	0.629457	1.62211	0.819574	1.65463
ASV57	Comammox Nitrospira Clade B2	1.06534	0.824225	0.599793	1.12872	0.499482	0.814126	0.801708	0.843305	0.936509	1.04459	1.22622	1.4584	0.758675	0.79906	0.459469	1.04459	1.18016	1.49161	0.303951	0.308525	0.142457	0.133859	0.177545	0.104162	0.736326	0.490312	0.652902	0.287187	0.195603	0.181886	0.831302	0.900152	0.915134	1.19349	1.11553	1.47174
ASV39	Comammox Nitrospira Clade B2	1.91761	0.84657	0.620476	1.00501	0.631436	1.08857	0.534895	0.580069	0.615761	0.735367	0.809565	0.976544	0.442439	0.594763	0.498391	0.735367	0.770465	0.867657	0.101317	0.219367	0.0661409	0.140183	0.15894	0.151508	0.670713	0.30787	0.37728	0.211494	0.103789	0.107809	0.586098	0.603001	0.62669	0.942382	0.682346	1.01947
ASV60	Comammox Nitrospira Clade B2	0.639205	0.981281	0.517063	0.783955	0.723723	0.583868	0.776297	0.865123	1.23341	0.721984	0.89439	0.677056	0.551236	0.88308	1.04425	0.721984	0.863104	0.607066	0.126646	0.605505	0.213686	0.417387	0.621409	0.19412	0.703519	0.979103	0.745254	0.515934	0.486567	0.317473	0.823827	0.921895	1.17038	1.00444	1.00739	0.699417
ASV59	Comammox Nitrospira Clade B2	1.34943	1.36881	0.496381	1.22315	0.486529	0.973575	1.19811	1.45088	1.51022	1.42495	1.18347	1.30865	1.03574	1.26622	1.21607	1.42495	1.14559	1.16789	0.329281	1.0436	0.117019	0.666133	0.804801	0.213058	1.22843	1.8495	1.04808	1.07973	0.615195	0.662725	1.21107	1.5563	1.51416	1.809	1.43236	1.34755
ASV7	Comammox Nitrospira Clade B2	2.41477	1.67909	1.38573	1.31611	1.16654	1.64719	1.34423	1.37689	1.83034	1.12841	1.38977	1.17442	1.03139	1.37674	1.72111	1.12841	1.35435	0.917573	0.379939	0.892221	0.305266	0.721468	1.08335	0.260404	1.55102	1.62525	1.36809	0.970647	0.851604	0.583356	1.37255	1.53504	1.77977	1.60984	1.68847	1.18938
ASV61	Comammox Nitrospira Clade B2	0	0.78145	0.372285	0.565092	0.448481	0.350103	0.728017	0.628922	0.81976	0.673382	0.667739	0.673312	0.53818	0.564432	0.577184	0.673382	0.633465	0.389785	0.531915	0.855019	0.0712287	0.277731	0.365722	0.63444	0.643374	1.34095	0.531915	0.372898	0.381447	0.300938	0.747574	0.79482	0.713154	0.765595	0.730407	0.691385
ASV37	Comammox Nitrospira Clade B2	0	0.396471	0.268873	0.106138	0.0542387	0.155773	0.101643	0.099603	0.194583	0.174685	0.179828	0.236381	0.171173	0.1018	0.258214	0.174685	0.174186	0.254718	0.861196	0.084668	0.300178	0.0358362	0.102062	0.279343	0.792826	0.491832	0.176112	0.0651179	0.0944748	0.0820138	0.10466	0.108231	0.182612	0.116896	0.106241	0.24838
ASV43	Comammox Nitrospira Clade B2	0.994318	2.69549	2.0062	2.5678	1.86193	1.51834	1.62756	1.89862	1.83096	2.223	2.62549	2.24348	1.47818	1.71456	1.48188	2.223	2.53125	1.86084	0.101317	0.875544	0.0966675	0.396307	0.602804	0.293547	1.87544	1.30902	1.40317	0.757483	0.437334	0.419329	1.65513	1.94139	1.7611	2.38915	2.36892	2.28176
ASV17	Comammox Nitrospira Clade B2	1.70455	2.72997	1.36505	3.11752	1.88055	1.57443	1.40394	1.91001	1.54474	2.70621	2.15997	2.62907	1.25044	2.09213	1.30531	2.70621	2.08241	2.29613	0.177305	0.794725	0.193335	0.64189	0.608119	0.265139	1.99574	1.26949	1.26786	0.953393	0.443544	0.516555	1.30975	2.03319	1.44291	2.9895	2.09953	2.61417
ASV54	Comammox Nitrospira Clade B2	0.78125	0.310281	1.09617	0.273762	0.373195	0.780154	0.418006	0.388926	0.671625	0.576882	0.581557	0.709679	0.664384	0.461238	0.168978	0.576882	0.566269	1.31029	1.59574	0.0667081	0.43246	0.0194991	0.0414627	0.610767	0.390034	0.162677	0.351508	0.0857108	0.0616526	0.0489437	0.644409	0.209214	0.657817	0.234513	0.223233	0.716717
ASV5	Comammox Nitrospira Clade B2	0.639205	0.420731	1.19959	0.846906	0.733437	0.723178	0.660678	0.495169	0.726862	1.00655	1.2554	1.81511	0.488859	0.650195	0.038922	1.00655	1.21604	1.50776	1.79838	0.160356	0.391758	0.0685105	0.0552836	0.691255	0.289792	0.364123	0.325019	0.176431	0.0620961	0.0833366	0.520312	0.332423	0.587263	0.63066	0.430023	1.59161
ASV58	Comammox Nitrospira Clade B2	0.497159	0.281552	1.24095	0.544596	0.412862	0.854989	0.444687	0.364737	0.592537	0.698035	0.629737	1.38673	0.471452	0.43265	0.120563	0.698035	0.60215	1.39691	1.34245	0.0904409	0.351056	0.0505924	0.0265786	0.771744	0.26063	0.202206	0.297815	0.107973	0.0510075	0.0720928	0.50237	0.180224	0.538151	0.474799	0.245366	1.40378
ASV11	Comammox Nitrospira Clade B2	0.0710227	0.201108	0.661841	0.43919	0.403147	0.382097	0.418006	0.292169	0.377868	0.569839	0.715241	0.914507	0.314785	0.373731	0.411054	0.569839	0.685003	0.847103	1.8997	0.0718395	0.381582	0.0279312	0.0271102	0.511339	0.264275	0.242495	0.222645	0.0929461	0.0461285	0.0621718	0.372292	0.119827	0.324413	0.355017	0.269397	0.805689
ASV12	Comammox Nitrospira Clade B2	0.355114	0.277721	0.992761	0.517513	0.43391	0.614663	0.445958	0.372326	0.505288	0.676199	0.708455	1.04232	0.609261	0.44799	0.153789	0.676199	0.688917	1.23615	2.12766	0.100062	0.396846	0.0363633	0.0281734	0.842763	0.300727	0.253138	0.364394	0.082928	0.0598784	0.0767226	0.472467	0.188438	0.476589	0.442328	0.273824	1.03553
ASV23	Comammox Nitrospira Clade B2	0.497159	0.254737	0.992761	0.529224	0.342432	0.755722	0.531084	0.425921	0.482692	0.741002	0.831281	1.11934	0.539631	0.441017	0.223089	0.741002	0.808304	1.62667	0.785208	0.0782538	0.228949	0.0395253	0.0271102	0.312485	0.269743	0.515397	0.443859	0.121887	0.0873781	0.122359	0.517321	0.150267	0.423327	0.480571	0.377535	1.16034
ASV19	Comammox Nitrospira Clade B2	0.710227	0.498621	1.22027	1.09139	0.548054	0.974241	0.802978	0.537856	0.502778	0.975558	0.883533	1.42578	0.636823	0.578377	0.0674014	0.975558	0.835051	1.57015	2.10233	0.119946	0.651234	0.0964417	0.0552836	1.23574	0.495744	0.260739	0.521176	0.301101	0.14016	0.313505	0.820836	0.305366	0.628766	0.755493	0.261808	1.42602
ASV49	Comammox Nitrospira Clade B2	0.213068	1.31838	1.05481	0.721004	0.343242	0.565947	0.476451	0.326793	0.684807	1.00585	0.65756	1.38941	0.552687	0.382447	1.34518	1.00585	0.663474	1.76027	1.31712	0.0583696	0.513864	0.0579704	0.051031	0.956394	0.255162	0.324594	0.411643	0.129679	0.0416931	0.111116	0.470972	0.174909	0.509791	0.48923	0.39208	1.35002
ASV45	Comammox Nitrospira Clade B2	0.284091	0.533097	0.372285	1.29488	0.528625	0.30699	0.588258	0.693901	0.588143	1.15588	1.11493	1.31026	0.596205	0.800455	0.572438	1.15588	1.07187	1.13412	0.455927	0.19371	0.117019	0.128589	0.0951515	0.18465	0.696229	0.507035	0.551244	0.237096	0.129071	0.161382	0.572642	0.397169	0.542993	1.65963	0.596341	1.31666
ASV14	Comammox Nitrospira Clade B2	1.27841	2.81552	1.71665	4.05519	2.29503	1.42832	2.83965	3.2537	3.41776	4.7982	4.34302	4.84368	2.53423	3.39112	2.37424	4.7982	4.22614	4.10852	0.70922	0.858867	0.111931	0.493802	0.560809	0.31722	3.29524	1.88903	2.31881	1.1532	0.568179	0.687197	2.96189	3.11309	3.29946	3.29473	3.67164	4.81931
ASV29	Comammox Nitrospira Clade B2	0.639205	0.62184	0.868666	0.71222	0.477625	0.706581	0.977041	1.22132	1.27734	1.38973	1.54313	1.73115	1.0517	1.15919	0.804071	1.38973	1.48483	2.10601	0.835866	0.261701	0.142457	0.107509	0.0744202	0.250935	1.05528	0.645387	0.816844	0.331155	0.198708	0.189822	1.08249	0.812698	1.18974	1.48862	0.747482	1.72506
ASV25	Comammox Nitrospira Clade B1	0.994318	1.38797	0.951396	1.22241	1.42397	0.940727	2.77358	1.88297	3.62176	1.66655	1.86003	2.21033	2.28038	1.78987	3.26375	1.66655	1.80841	1.72944	6.76292	1.25527	2.46248	0.500126	1.53412	3.19114	1.0571	4.01523	2.33527	0.961185	1.16519	1.01459	2.85274	2.21583	3.43919	2.65108	2.61429	2.24654
ASV22	Comammox Nitrospira Clade B1	0.568182	2.7555	1.71665	1.82557	2.50146	1.05928	4.30711	3.7446	6.21097	2.92456	3.34344	3.78638	4.35041	3.48037	5.8269	2.92456	3.23582	3.19315	9.37183	2.46179	3.12897	0.888528	2.78066	3.1864	2.00303	8.10116	4.06561	1.67581	2.09486	1.68724	4.44358	4.74283	5.81867	3.8655	4.69737	3.84123
ASV38	Comammox Nitrospira Clade B1	0.568182	1.46586	0.351603	0.915712	0.806295	0.516065	1.16127	1.28867	1.41041	0.905825	0.985322	0.917181	0.926947	1.11527	1.25215	0.905825	0.95248	0.771495	0.329281	0.962778	0.142457	0.447953	0.732507	0.104162	0.927698	1.72027	0.950717	0.646727	0.541123	0.497374	1.21556	1.41473	1.35091	1.20576	1.09276	0.929879
ASV33	Nitrosospira sp.	0.852273	0.347949	0.806618	0.179336	0.675151	0.663211	0.348127	0.350033	0.177636	0.203564	0.35287	0.0668499	0.507717	0.32318	0.386372	0.203564	0.420135	0.216547	1.08916	0.96342	1.63826	1.03872	1.21252	1.92699	0.625148	0.503995	1.19699	0.607211	0.838297	0.964985	0.349865	0.345469	0.334788	0.0808168	0.353504	0.118629
ASV35	Nitrosospira sp.	0.994318	0.330711	0.744571	0.267174	0.720484	0.728464	1.0393	0.439676	0.227223	0.27541	0.475696	0.0930551	0.98207	0.42742	0.587627	0.27541	0.427964	0.345741	2.17832	1.12378	1.09387	1.3797	1.27843	1.71867	0.794649	0.655269	1.71029	0.79366	0.943861	0.748707	1.07053	0.461914	0.437853	0.0844247	0.407257	0.177326
ASV41	Nitrosospira sp.	0	0.26176	0.41365	0.450902	0.837867	0.148908	0.94909	0.673032	0.30945	1.06994	0.781743	0.0967987	1.81473	0.652635	0.779388	1.06994	1.40654	0.569629	2.73556	2.03203	8.58306	8.548	6.12212	4.16647	0.643374	3.89969	2.03746	0.946158	1.68369	1.40151	1.16921	0.536323	1.00436	0.124112	0.486306	0.177944
ASV56	Nitrosospira sp.	0.78125	0.356249	0.827301	0.275958	0.905058	0.591307	0.542518	0.525524	0.14374	0.322603	0.485875	0.0513407	0.567193	0.54212	0.314224	0.322603	0.502988	0.194525	1.57042	1.48426	1.25668	1.65216	1.59047	2.07377	0.574116	0.770815	1.01443	0.876031	2.3938	2.06688	0.520312	0.516996	0.233798	0.0952484	0.440774	0.107508
ASV44	Nitrosospira sp.	0.497159	0.423285	0.744571	0.402591	1.3754	0.524157	0.841094	0.674929	0.273044	0.519124	0.792601	0.0909159	0.706452	0.716783	0.55535	0.519124	0.76068	0.294357	2.10233	1.77546	1.38387	2.30933	2.14011	2.41939	0.621503	1.07032	1.40317	8.52377	14.7372	6.50026	0.689263	0.745537	0.409493	0.145759	0.665904	0.130986
ASV26	Nitrosospira sp.	0.213068	0.679299	0.537746	0.257658	0.786057	0.377056	0.512026	0.845203	0.238521	0.216243	0.571378	0.0786155	1.1663	0.566524	0.585728	0.216243	0.679132	0.338401	0.810537	2.78186	1.36352	2.71038	1.65585	2.0927	0.595987	1.34931	1.36594	12.7147	8.87309	13.5647	0.529282	0.921895	0.396351	0.0923621	0.534999	0.162497
ASV24	Nitrosospira sp.	0.213068	0.34348	0.599793	0.181532	0.439576	0.326078	0.510755	0.254225	0.101058	0.167641	0.287046	0.0443883	0.481606	0.24439	0.243025	0.167641	0.28183	0.154152	1.11449	1.60805	15.7415	4.76464	4.91067	1.52455	0.397324	0.817186	0.491824	0.363993	1.36257	0.27845	0.476952	0.498635	0.14941	0.059891	0.333268	0.088354
ASV53	Nitrosospira sp.	0.0710227	0.326242	0.475698	0.234967	0.820867	0.209802	0.542518	0.391772	0.210275	0.266253	0.451945	0.0909159	0.481606	0.399181	0.552502	0.266253	0.465802	0.274538	0.582573	1.08337	1.32791	1.33859	1.37039	2.06903	0.614213	0.630183	1.2829	0.617229	0.684831	0.517216	0.556195	0.408282	0.361765	0.0815384	0.443303	0.160026
ASV6	Nitrosospira sp.	0.923295	0.489683	0.785936	0.27303	1.01273	0.674479	0.567929	0.624179	0.178263	0.374727	0.610737	0.0748719	0.792039	0.627185	0.432888	0.374727	0.622374	0.25325	2.5076	1.74211	1.94353	1.93041	1.83074	2.71767	0.796471	0.908407	1.27574	0.917773	5.523	0.620395	0.574137	0.594303	0.38805	0.101743	0.541323	0.147051
ASV36	Nitrosospira sp.	0.710227	0.934675	0.992761	0.581195	1.87893	0.688935	1.05709	1.09706	0.36092	0.704374	0.988715	0.108029	0.925496	1.07796	0.698697	0.704374	0.98249	0.37437	1.31712	2.72028	1.67896	3.08244	2.89016	2.36258	0.739971	1.588	1.75324	1.48213	0.800596	1.68657	0.886623	1.08134	0.587955	0.212866	0.849928	0.185358
ASV16	Nitrosospira sp.	1.20739	0.900199	0.765253	0.557772	2.01493	0.822918	0.8322	1.08472	0.35276	0.725505	1.05657	0.125678	1.42161	1.07169	0.910394	0.725505	1.03142	0.513107	1.54509	2.79148	1.92317	3.26163	3.05973	2.77449	1.10996	1.62829	2.15415	1.51163	1.96712	0.617749	0.814856	1.10888	0.718688	0.238121	0.856884	0.251469
ASV42	Nitrosospira sp.	0.0710227	0.213239	0.496381	0.175676	0.615245	0.277332	0.435794	0.351456	0.171986	0.18525	0.317583	0.0550843	0.548335	0.323877	0.367385	0.18525	0.332716	0.335465	0.759878	0.976248	1.02773	1.21843	1.31086	1.29255	0.470228	0.605858	1.06884	0.512595	0.804588	0.419329	0.481438	0.339188	0.305736	0.102464	0.306708	0.114304
ASV48	Nitrosospira sp.	0.497159	0.669084	0.703206	0.433335	1.34625	0.532419	0.583176	0.759829	0.269906	0.533211	0.655524	0.103216	0.533828	0.719572	0.701545	0.533211	0.683698	0.42869	1.29179	2.08463	1.51107	2.63502	2.23526	1.94593	0.574116	1.16915	1.63655	1.28566	1.00196	0.532429	0.544234	0.837823	0.559594	0.129163	0.632387	0.219958
ASV55	Nitrosospira sp.	0.994318	0.402217	0.579111	0.229843	0.862962	0.645749	0.548871	0.473351	0.201488	0.343735	0.481125	0.0738023	0.462748	0.467862	0.525921	0.343735	0.484721	0.303166	1.4691	1.31492	1.47036	1.68694	1.46501	2.03115	0.548599	0.737368	1.44397	0.726872	0.859144	0.33004	0.584603	0.524243	0.417102	0.0772089	0.428126	0.151994
ASV32	Nitrosospira sp.	0.78125	0.948721	0.910031	0.44651	1.67492	0.718107	1.34931	1.02544	0.36092	0.572656	0.797351	0.164718	1.61889	0.961173	0.997731	0.572656	0.857232	0.63129	1.72239	2.77288	1.67387	2.77836	2.5271	2.42413	1.10449	1.59788	2.6517	1.35412	1.22995	0.839319	1.47123	1.07651	0.751198	0.185446	0.76835	0.302133
ASV40	Nitrosospira sp.	1.27841	1.59354	0.992761	1.07602	3.11346	1.01063	1.1511	1.82606	0.654678	1.20025	1.71549	0.251356	1.47383	1.82787	1.33094	1.20025	1.66815	0.901423	1.54509	4.65289	1.90791	5.30113	4.91386	3.22428	0.936811	2.69709	3.40769	2.59136	1.59498	3.10727	1.27985	1.80804	1.09705	0.355017	1.31853	0.430648
ASV9	Nitrosospira sp.	0.78125	0.188978	1.11686	0.805914	2.40431	0.919346	1.24004	1.6093	0.514704	0.912869	1.2079	0.214455	1.38244	1.43914	1.43062	0.912869	1.21996	0.930052	1.39311	4.18337	1.56703	4.6213	3.78001	2.86445	1.26852	2.46904	3.72197	2.34536	2.12058	1.5576	1.12136	1.66115	1.03964	0.311	1.11047	0.427559
ASV46	Nitrosospira sp.	0.710227	0.254099	0.227508	0.166892	0.338385	0.400776	0.706417	0.352879	0.126793	0.201451	0.352192	0.0540147	0.8167	0.343401	0.354095	0.201451	0.368597	0.192323	1.62107	1.09876	1.61791	1.0851	0.509778	2.01222	0.678003	0.641586	0.703731	0.345069	4.46382	2.41941	0.764021	0.359481	0.274609	0.0570047	0.3339	0.109361
ASV50	Nitrosospira sp.	0	0.101512	0.33092	0.0278154	0.261479	0.159918	0.186769	0.0450585	0.0765778	0.0690287	0.14997	0.0262052	0.147963	0.119231	0.149992	0.0690287	0.152658	0.088087	0.151976	0.325844	0.752989	0.486951	0.654898	0.890109	0.227824	0.201446	0.507574	0.203702	2.17159	0.61312	0.186894	0.112579	0.132809	0.0331926	0.139758	0.0500466
ASV34	Nitrosospira sp.	0.355114	0.671638	0.785936	0.281082	1.05077	0.556746	0.620021	0.648842	0.180774	0.382475	0.543556	0.0807547	1.09957	0.614983	0.450925	0.382475	0.553221	0.290687	1.34245	1.889	1.36861	2.03476	1.82223	2.4478	1.03705	1.00191	1.33444	5.66749	7.48657	7.72584	0.638428	0.636823	0.326488	0.12339	0.550809	0.161879
ASV8	Nitrosospira sp.	0.639205	0.75655	0.951396	0.289866	0.992488	0.695571	0.76105	0.576749	0.281832	0.321195	0.581557	0.109634	1.33312	0.554322	0.686355	0.321195	0.587145	0.306102	1.51976	1.54904	1.74002	1.69906	1.66329	2.08323	0.894891	0.872679	1.62653	0.813696	1.05386	0.619734	0.762526	0.607349	0.486273	0.186167	0.534999	0.183504
ASV10	Nitrosospira sp.	1.06534	0.429031	0.972079	0.494089	1.48711	0.866561	1.27054	0.949549	0.433732	0.580404	0.635845	0.103751	1.513	0.921778	0.973049	0.580404	0.818742	0.58431	1.95035	2.51438	1.63826	2.68508	2.47872	2.40045	0.820165	1.48082	1.75754	1.37916	3.0263	2.45645	1.25891	1.02771	0.751198	0.0981347	0.806294	0.205747
ASV51	Nitrosospira sp.	0.426136	0.542673	0.910031	0.558504	1.76316	0.599736	0.963066	1.12883	0.230361	0.657885	0.882854	0.135839	1.22142	1.07064	0.768946	0.657885	0.901594	0.52999	1.92503	3.25908	1.83668	3.15833	2.82903	2.93547	1.0006	1.75676	2.31881	2.11383	1.83272	0.59923	1.00923	1.09246	0.554061	0.184003	0.808191	0.292248
ASV52	Nitrosospira sp.	1.13636	0.644185	0.744571	0.313289	1.01596	0.764788	0.815683	0.609001	0.207137	0.328943	0.614808	0.0743371	1.02704	0.595112	0.460418	0.328943	0.594322	0.320049	1.87437	1.84538	1.71458	1.7623	1.75419	2.41466	0.894891	0.945655	1.71387	0.905529	0.920353	3.15952	0.876157	0.589472	0.365915	0.103186	0.519822	0.154465
ASV30	Nitrosospira sp.	0	1.17792	0.351603	0.73418	2.9637	0.194374	1.58182	3.77875	1.02878	0.870606	4.70199	0.179693	3.47279	3.89873	3.59126	0.870606	5.36781	1.40279	4.96454	4.46239	5.04197	3.06189	4.69538	2.64192	0.382744	2.8286	1.95083	0.996249	1.34749	2.92803	1.58486	3.10149	2.03571	0.190497	2.9874	0.487491
ASV47	Nitrosomonas sp.	0.78125	0.60141	0.641158	0.274494	2.00521	0.534772	1.64153	2.09166	1.05263	0.342326	1.60895	0.401634	1.34473	2.00462	1.07842	0.342326	1.81428	0.393455	2.10233	3.63559	0.152633	0.586555	1.086	0.776478	1.26488	1.48234	0.907763	0.203146	0.615195	0.234798	1.65662	1.38333	0.904067	0.211423	1.81685	0.37813
ASV21	Nitrosomonas sp.	1.20739	0.432862	0.785936	0.20642	1.15844	0.774688	1.62628	1.32614	0.917679	0.168345	0.877425	0.244938	1.73059	1.03648	0.664521	0.168345	1.066	0.270867	1.92503	1.96276	0.106843	0.347822	0.776096	1.02268	0.863907	0.919809	0.741674	0.115209	0.426245	0.153445	1.64765	0.959583	0.837662	0.15081	1.24011	0.251469
ASV27	Nitrosomonas sp.	0.994318	0.419455	0.765253	0.177872	1.58102	0.702284	1.58563	1.2863	0.889433	0.248644	1.23301	0.376499	1.42886	1.33944	0.900901	0.248644	1.41437	0.404466	2.33029	2.17764	0.147545	0.434251	0.836696	1.05109	1.04252	1.10909	0.748833	0.149716	0.292295	0.191145	1.6626	0.859566	0.837662	0.148645	1.25402	0.375659
